# Supplementary material for: Behind Closed Doors: Elder Abuse as an Overlooked Pandemic of Modern Times
Source: Nurs Rep. 2026 Jul 17;16(7):249. doi: 10.3390/nursrep16070249 (PMC13414507; doi:10.3390/nursrep16070249)
Supplement: Supplementary file 1 [file nursrep-16-00249-s001.zip]

Archive with 1 entries (1 files):
- nursrep-4287231-supplementary.pdf
